# Supplementary material for: Effect of Single-Residue Mutations on CTCF Binding to DNA: Insights from Molecular Dynamics Simulations
Source: Int J Mol Sci. 2023 Mar 29;24(7):6395. doi: 10.3390/ijms24076395 (PMC10094706; doi:10.3390/ijms24076395)
Supplement: Supplementary file 1 [file ijms-24-06395-s001.zip]

Archive with 1 entries (1 files):
- ijms-2184529-supplementary.pdf
